# Supplementary material for: Conventional androgen deprivation therapy is associated with an increased risk of fracture in advanced prostate cancer, a nationwide population-based study
Source: PLoS One. 2023 Jan 4;18(1):e0279981. doi: 10.1371/journal.pone.0279981 (PMC9812325; doi:10.1371/journal.pone.0279981)
Supplement: S1 File — (XLSX) [file pone.0279981.s001.xlsx]

## Sheet: flowchart
※Group definition：
Injection group：without Orchiedectomy and without prostatectomy，including injection+oral
Orchiedectomy group：without injection and without prostatectomy，including Orchiectomy+oral
Hormone_oral group：without injection and without Orchiedectomy and without prostatectomy
Prostatectomy group：without injection and without Orchiedectomy and without oral
※ Osteoporosis medication: Prescription is defined as prescribing at least three times (including both clinic and admission) during observation period, otherwise defined as not prescribed. Observation period for patients with fracture is defined as index date to fracture diagnosis date; for those without fracture is indext date to December 31th, 2013.
Osteoporosis medication analyzed in this study: Clodronate, Zoledronic acid, Denosumab, Risedronate, Alendronate,Teriparatide
※ Comorbidity: defined as diagnosia one year before index date (including both clinic and admission)
Myocardial infarction：ICD-9CM: 410,412,A270
Heart failure：ICD-9CM: 428
Peripheral vascular disease：ICD-9CM: 441, 4439, 7854, V434
Stroke：ICD-9CM: 430-438, A290-A294, A299
Dementia：ICD-9CM: 290, 331.0, 331.2, A210
Pulmonary disease：ICD-9CM: 490, 491, 492, 493, 494, 495, 496, 500, 501, 502, 503, 504, 505
Connective tissue disorder：ICD-9CM: 7100, 7101, 7104, 7140, 7141, 7142, 71481, 5171, 725,
Liver disease：ICD-9CM: 571, 572
Diabetes：ICD-9CM: 250, A181
Paraplegia：ICD-9CM: 342, 3441
Renal disease：ICD-9CM: 403, 404, 582, 583, 585, 586, 588, V42.0, V45.1, V56, A350

## Sheet: table
Table 1. Clinical characteristics of patients with and without prostate cancer.
Variable	Total n=26642		Control n=13321		With prostate cancer								P-value
					With hormone treatment (injection) n=5020		With Orchiedectomy n=1193		With hormone treatment (oral) n=6059		With Radical prostatectomy n=1049
	n	(%)	n	(%)	n	(%)	n	(%)	n	(%)	n	(%)
Age, years(mean±SD)	74.4±8.2		74.3±8.3		74.6±8.1								0.009﹢
Gender													─
female	0	(0.0)	0	(0.0)	0	(0.0)	0	(0.0)	0	(0.0)	0	(0.0)
male	26642	-100	13321	-100	5020	-100	1193	-100	6059	-100	1049	-100
Myocardial infarction													0.3757
No	26272	-98.6	13145	-98.7	4950	-98.6	1177	-98.7	5961	-98.4	1039	-99
Yes	370	-1.4	176	-1.3	70	-1.4	16	-1.3	98	-1.6	10	-1
Heart failure													<0.001
No	25325	-95.1	12676	-95.2	4779	-95.2	1123	-94.1	5714	-94.3	1033	-98.5
Yes	1317	-4.9	645	-4.8	241	-4.8	70	-5.9	345	-5.7	16	-1.5
Peripheral vascular disease													0.029
No	26281	-98.6	13161	-98.8	4955	-98.7	1174	-98.4	5953	-98.3	1038	-99
Yes	361	-1.4	160	-1.2	65	-1.3	19	-1.6	106	-1.7	11	-1
Stroke													<0.001
No	22949	-86.1	11480	-86.2	4415	-87.9	1015	-85.1	5063	-83.6	976	-93
Yes	3693	-13.9	1841	-13.8	605	-12.1	178	-14.9	996	-16.4	73	-7
Dementia													<0.001
No	25991	-97.6	12964	-97.3	4920	-98	1165	-97.7	5899	-97.4	1043	-99.4
Yes	651	-2.4	357	-2.7	100	-2	28	-2.3	160	-2.6	6	-0.6
Pulmonary disease													<0.001
No	20513	-77	10403	-78.1	3858	-76.9	887	-74.4	4490	-74.1	875	-83.4
Yes	6129	-23	2918	-21.9	1162	-23.1	306	-25.6	1569	-25.9	174	-16.6
Connective tissue disorder													0.101
No	26389	-99.1	13214	-99.2	4961	-98.8	1179	-98.8	5994	-98.9	1041	-99.2
Yes	253	-0.9	107	-0.8	59	-1.2	14	-1.2	65	-1.1	8	-0.8
Liver disease													<0.001
No	24410	-91.6	12327	-92.5	4552	-90.7	1091	-91.5	5510	-90.9	930	-88.7
Yes	2232	-8.4	994	-7.5	468	-9.3	102	-8.5	549	-9.1	119	-11.3
Diabetes													<0.001
No	22103	-83	11205	-84.1	4151	-82.7	983	-82.4	4850	-80	914	-87.1
Yes	4539	-17	2116	-15.9	869	-17.3	210	-17.6	1209	-20	135	-12.9
Paraplegia													0.0537
No	26429	-99.2	13199	-99.1	4989	-99.4	1187	-99.5	6008	-99.2	1046	-99.7
Yes	213	-0.8	122	-0.9	31	-0.6	6	-0.5	51	-0.8	3	-0.3
Renal disease													<0.001
No	24769	-93	12490	-93.8	4628	-92.2	1102	-92.4	5549	-91.6	1000	-95.3
Yes	1873	-7	831	-6.2	392	-7.8	91	-7.6	510	-8.4	49	-4.7
Osteoporosis medication													<0.001
No	24850	-93.3	13159	-98.8	3833	-76.4	1032	-86.5	5794	-95.6	1032	-98.4
Yes	1792	-6.7	162	-1.2	1187	-23.6	161	-13.5	265	-4.4	17	-1.6
﹢T test; chi-squared test for all other P-values.
Table 2-1. Adjusted hazard ratio of fracture associated with prostate cancer.
Variable	Adjusted HR	95% CI	P-value
Group
Control	1	─	─
With hormone treatment (injection)	1.55	(1.36-1.76)	<0.001
With Orchiedectomy	1.95	(1.61-2.37)	<0.001
With hormone treatment (oral)	1.37	(1.22-1.53)	<0.001
With Radical prostatectomy	0.51	(0.35-0.74)	0.0005
Age, years	1.04	(1.03-1.05)	<0.001
Myocardial infarction
No	1	─	─
Yes	0.92	(0.62-1.37)	0.6745
Heart failure
No	1	─	─
Yes	1.24	(1.02-1.51)	0.034
Peripheral vascular disease
No	1	─	─
Yes	0.99	(0.66-1.47)	0.9465
Stroke
No	1	─	─
Yes	1.15	(1.01-1.31)	0.0352
Dementia
No	1	─	─
Yes	1.06	(0.79-1.43)	0.6916
Pulmonary disease
No	1	─	─
Yes	1.22	(1.10-1.36)	<0.001
Connective tissue disorder
No	1	─	─
Yes	1.34	(0.91-1.98)	0.1357
Liver disease
No	1	─	─
Yes	1.13	(0.97-1.32)	0.1256
Diabetes
No	1	─	─
Yes	1.11	(0.99-1.26)	0.078
Paraplegia
No	1	─	─
Yes	1	(0.59-1.71)	0.9897
Renal disease
No	1	─	─
Yes	1.33	(1.14-1.56)	<0.001
Osteoporosis medication
No	1	─	─
Yes	0.26	(0.19-0.37)	<0.001
HR was adjusted for all variables in table.
Table 2-2. Adjusted hazard ratio of fracture associated with prostate cancer.
Variable	Adjusted HR	95% CI	P-value
Group
With Radical prostatectomy	1	─	─
Control	1.96	(1.34-2.87)	0.0005
With hormone treatment (injection)	3.04	(2.06-4.50)	<0.001
With Orchiedectomy	3.83	(2.52-5.81)	<0.001
With hormone treatment (oral)	2.69	(1.83-3.95)	<0.001
Age, years	1.04	(1.03-1.05)	<0.001
Myocardial infarction
No	1	─	─
Yes	0.92	(0.62-1.37)	0.6745
Heart failure
No	1	─	─
Yes	1.24	(1.02-1.51)	0.034
Peripheral vascular disease
No	1	─	─
Yes	0.99	(0.66-1.47)	0.9465
Stroke
No	1	─	─
Yes	1.15	(1.01-1.31)	0.0352
Dementia
No	1	─	─
Yes	1.06	(0.79-1.43)	0.6916
Pulmonary disease
No	1	─	─
Yes	1.22	(1.10-1.36)	<0.001
Connective tissue disorder
No	1	─	─
Yes	1.34	(0.91-1.98)	0.1357
Liver disease
No	1	─	─
Yes	1.13	(0.97-1.32)	0.1256
Diabetes
No	1	─	─
Yes	1.11	(0.99-1.26)	0.078
Paraplegia
No	1	─	─
Yes	1	(0.59-1.71)	0.9897
Renal disease
No	1	─	─
Yes	1.33	(1.14-1.56)	<0.001
Osteoporosis medication
No	1	─	─
Yes	0.26	(0.19-0.37)	<0.001
HR was adjusted for all variables in table.
